# Supplementary material for: Urine-mediated suppression of Klebsiella pneumoniae mucoidy is counteracted by spontaneous Wzc variants altering capsule chain length
Source: mSphere. 2023 Aug 23;8(5):e00288-23. doi: 10.1128/msphere.00288-23 (PMC10597399; doi:10.1128/msphere.00288-23)
Supplement: Table S1 — Primers used in this study. [file msphere.00288-23-s0002.xlsx]

## Sheet: TableS1.Primers
S1 Table. Primers used in this study.
Primer Name	Sequence	Purpose	Source
LAM129	TCGGCGACAACCCATTT	qPCR_VK055_5012_galF_F	This study
LAM130	GATCATAGCGGCGAGGTTATAG	qPCR_VK055_5012_galF_R	This study
LAM175	TGAACTGGCAACTCATCTCAT	qPCR_VK055_5013_F2	This study
LAM176	CGCAGCATCAGGACAATAAAC	qPCR_VK055_5013_R2	This study
LAM133	TAGGTGCATCGCGCATTAT	qPCR_VK055_5014_wzi_F	This study
LAM134	GTTCGTTATCTGTCCCGGTATT	qPCR_VK055_5014_wzi_R	This study
LAM135	AATGGACCGCAGTGGTATG	qPCR_VK055_5015_wza_F	This study
LAM136	CACCTTTCAACTGGCGAATAAC	qPCR_VK055_5015_wza_R	This study
LAM137	GGATTTCATTGGCAGGTCATTT	qPCR_VK055_5016_wzb_F	This study
LAM138	CGGGTGCAATGTTGCTTATC	qPCR_VK055_5016_wzb_R	This study
LAM139	CGTGATGTTGAGTCAGGTAGAG	qPCR_VK055_5017_etk_F	This study
LAM140	TGGGTTACAGCGCTATCAATTA	qPCR_VK055_5017_etk_R	This study
LAM141	TCATCCATATCGCGGAAACC	qPCR_VK055_5018_F	This study
LAM142	TTGATTGACTCTCAGGGCATATT	qPCR_VK055_5018_R	This study
LAM143	TTTATCGGGCGGTTGACTTAC	qPCR_VK055_5019_F	This study
LAM144	TCAAACTCTCCTGCAGCAATAA	qPCR_VK055_5019_R	This study
LAM145	CCAACCATGGTGGTCGATTA	qPCR_VK055_5020_F	This study
LAM146	GGCTTCGTCTATTTCCTCCTTAT	qPCR_VK055_5020_R	This study
LAM147	GCTGTCGCTATGCTCAATAGTA	qPCR_VK055_5021_F	This study
LAM148	CTTGTTGCCACGGATGAATATG	qPCR_VK055_5021_R	This study
LAM177	CTTCATGGATGAGGCTGGATAG	qPCR_VK055_5022_wzx_F2	This study
LAM178	CTGGCCATGAGGCATGATAATA	qPCR_VK055_5022_wzx_R2	This study
LAM179	TCGGGAGGAATGATGTTGAAG	qPCR_VK055_5023_F2	This study
LAM180	TAGTCAGAGGCAGAACAATTCC	qPCR_VK055_5023_R2	This study
LAM153	GGGTTGACATTGCTGACTCTA	qPCR_VK055_5024_F	This study
LAM154	GAACCCTCCAAGAAACCATACT	qPCR_VK055_5024_R	This study
LAM155	TGGCGTGGTGAAACAGATAC	qPCR_VK055_5025_wcaJ_F	This study
LAM156	CCAAATGCTCCAACCTCTGATA	qPCR_VK055_5025_wcaJ_R	This study
LAM157	GCAGCTACCTGATCGACATTAC	qPCR_VK055_5026_gnd_F	This study
LAM158	CCTTTGTTTGCCGCTTCATC	qPCR_VK055_5026_gnd_R	This study
LAM159	CCGCCGACCATATCATCAATA	qPCR_VK055_5027_manC_F	This study
LAM160	GATACCGAAGGTCACCAGATG	qPCR_VK055_5027_manC_R	This study
LAM161	GCGGCACGGAAGAGATTTA	qPCR_VK055_5028_manB_F	This study
LAM162	CCGTTGTAGTTCATCGGGTTAT	qPCR_VK055_5028_manB_R	This study
LAM163	TACGGTGGAAGCGGTTATTC	qPCR_VK055_5029_ugd_F	This study
LAM164	TCTTTGATGTCGCGGGTAAA	qPCR_VK055_5029_ugd_R	This study
LAM185	CGCTGCTAAAGCAGTAGGTAAA	qPCR_VK055_1263_gap2_F	This study
LAM186	CGGTCAGGTCAACAACAGATAC	qPCR_VK055_1263_gap2_R	This study
LAM496	AGTTAACTGGACTACCTCTGTTTC	qPCR_VK055_5097_rmpA_F	[54]
LAM497	TCCTGCAGTCAACCAATACTC	qPCR_VK055_5097_rmpA_R	[54]
LAM498	CATGCACTCCTGATTCAAACG	qPCR_VK055_5099_rmpC_F	[54]
LAM499	TCCGATGAGGGTGGAATTAAC	qPCR_VK055_5099_rmpC_R	[54]
LAM500	GCACTCTTTCATTTATTTATTTTTTTATTTCTG	qPCR_VK055_rmpD_F	[54]
LAM501	CGTCTATTTATCAATGTTCTGTGC	qPCR_VK055_rmpD_R	[54]
LAM187	TCTTCGTATGCCGTCTTCTGCTTG	Tn verification, anneals to Tn	[19]
LAM228	GCAATTCGTCGTATAAGAAAGAATGCGAAGACG	Tn verification, anneals 100 bp upstream of pheA start	This study
LAM214	GACCTTATCATGCGCGACGG	Tn verification, anneals 260 bp upstream of gmhA2 start	This study
LAM215	GCACGAGGGCCAGACG	Tn verification, anneals 280 bp downstream of rafA start	This study
LAM216	CCGCACTCATATGCGGAGAAATAAATTACTGC	Tn verification, anneals 145 bp upstream of VK055_2735 start	This study
LAM217	GTTGTTGCTCCACAGGCCAG	Tn verification, anneals 75 bp downstream of VK055_1828 start	This study
LAM218	GCTCAGGGCTTTTTTGTTTGATCTGTTCTC	Tn verification, anneals 150 bp upstream of VK055_2345 start	This study
LAM219	CCAAAGATGCGATAACAACCCATGAACAG	Tn verification, anneals 460 bp upstream of VK055_4105 start	This study
LAM220	CCCTAGAACCGGCGAGC	Tn verification, anneals 180 bp upstream of VK055_0204 start	This study
LAM221	CTTCCACCTGCAGACCGTTAGG	Tn verification, anneals 360 bp upstream of dtpD start	This study
LAM222	GAGAGGAGCAAGTCGACCACC	Tn verification, anneals 440 bp upstream of VK055_4261 start	This study
LAM223	GTGCAACCCCAGCTTAATCACC	Tn verification, anneals 280 bp upstream of VK055_0874 start	This study
LAM224	CACCGTCATCTCCACCTTTGGTC	Tn verification, anneals 275 bp upstream of nouN start	This study
LAM225	GTCACCGTCTGCGTTTTACCG	Tn verification, anneals 100 bp upstream of pfkB start	This study
LAM226	CTTCCGCTGCCTGCGTC	Tn verification, anneals 360 bp upstream of proB start	This study
LAM227	GTAGATGGATTGTGGGATTTAGCGAAAGTAGC	Tn verification, anneals 46 bp downstream of VK055_1417 start	This study
LAM229	GTTGTTTGGCCATTGGTTAG	wzc sequencing, anneals 150 bp upstream of wzc start	This study
LAM230	GACTATCAATTTCATTGTTTTCCG	wzc sequencing, anneals 150 bp downstream of wzc stop	This study
LAM231	GTGAAGAGGCCTTTGCATC	wzc sequencing, anneals 100 bp upstream of wzc start	This study
LAM232	ATCATATCTAGGCGATGATCC	wzc sequencing, anneals 700 bp downstream of wzc start	This study
LAM233	AACGAGATGACAGTAGACCTAAGGT	wzc sequencing, anneals 1450 bp downstream of wzc start	This study
LAM388	CACATAGCTATTTACCATATCGCTTTTCC	Rev primer anneals 1 kb downstream of wzc stop	This study
LAM389	AAGGAAAACATTACAGGATGAAAGAGG	Fwd primer anneals 1 kb upstream of wzc stop	This study
LAM394	GCAATTATTAAATCGACAGAAAGAATTGAATATTGC	wzc_Q395K_Fwd for inverse PCR	This study
LAM395	GCAATATTCAATTCTTTCTGTCGATTTAATAATTGC	wzc_Q395K_Rev for inverse PCR	This study
LAM436	GCAGCAAGAAATAATCTCTTAATGATTTCCG	wzc_526insA_Fwd phosphorylated primer for inverse PCR	This study
LAM437	TTCAAGCATTGCAAAGTGCAG	wzc_526insA_Rev phosphorylated primer for inverse PCR	This study
LAM398	CGATGCTGATTTAAGGAAATGTTATACTCAC	wzc_G569C_Fwd for inverse PCR	This study
LAM399	GTGAGTATAACATTTCCTTAAATCAGCATCG	wzc_G569C_Rev for inverse PCR	This study
SK36	ggaaaTgttatactcacaaattattt	Phosphorylated primer to mutagenize wzc G1708T_G569C_FWD	This study
SK37	ttaaatcagcatcgataaaaataacc	Phosphorylated primer to mutagenize wzc G1708T_G1709_REV	This study
LAM434	TTTATACTCACAAATTATTTAATATAAAAAACAC	wzc_G569V_Fwd phosphorylated primer for inverse PCR	This study
LAM435	CTTTCCTTAAATCAGCATCGATAAAAATAAC	wzc_G569V_Rev phosphorylated primer for inverse PCR	This study
LAM400	CGATGCTGATTTAAGGAAAGATTATACTCAC	wzc_G569D_Fwd for inverse PCR	This study
LAM401	GTGAGTATAATCTTTCCTTAAATCAGCATCG	wzc_G569D_Rev for inverse PCR	This study
SK38	ggaaagAttatactcacaaattattt	Phosphorylated primer to mutagenize wzc G1709A_G569D_FWD	This study
LAM404	CATATTAGATACACCTTCAATCCTGGCTGTG	wzc_P646S_Fwd for inverse PCR	This study
LAM405	CACAGCCAGGATTGAAGGTGTATCTAATATG	wzc_P646S_Rev for inverse PCR	This study
SK39	tacacctTcaatcctggctgtggctg	Phosphorylated primer to mutagenize wzc C1939T_P646S_FWD	This study
SK40	tctaatatgacaatatcataagatttattcgcccactc	Phosphorylated primer to mutagenize wzc C1939T_P646S_REV	This study
SDH_P17	CAGCCTGATACAGATTAAAT	pBAD18Kan_fwd for NEBuilder vector	[61]
SDH_P18	GGAGAAACAGTAGAGAGTTG	pBAD18Kan_rev for NEBuilder vector	[61]
LAM441	caactctctactgtttctccATGACTTCAATATCCAAAAAGAAG	wzc_5'_fwd for NEBuilder insert fragment 1	This study
LAM442	ggcattgttgCAACACGCTTATTTAATTTCC	wzc_5'_rev for NEBuilder insert fragment 1	This study
LAM443	aagcgtgttgCAACAATGCCTGAGACTC	wzc_3'_fwd for NEBuilder insert fragment 2	This study
LAM444	atttaatctgtatcaggctgCTATTTTTTATCTGAATATGAATAATCG	wzc_3'_rev for NEBuilder insert fragment 2	This study
LK19	CATCACCATCACCATCACTAGCAGCCTGATACAGATTAAATC	pBAD18-CtermHis6_Fwd, 5' phosphorylated	This study
LK20	TTTTTTATCTGAATATGAATAATCGTAATAATTATATCC	WzcCterm_Rev, 5' phosphorylated	This study
LAM484	aagaaatggttgatgaaagatgtctcatgctaggtatttagaaaaaaaggggaggaggggGTGTAGGCTGGAGCTGCTTC	Lamda red recombinase mutagenesis for rmpD	This study
LAM485	atgcaatatgcatacttatctgccaactaaaattgtcgtgagttatataccgcgctgataATGGGAATTAGCCATGGTCC	Lamda red recombinase mutagenesis for rmpD	This study
LAM486	CATGCTACCGAAGCAAGATAAC	Mutant verification for rmpD	This study
LAM487	CCATGCCGGCAAAGAAATAAGTG	Mutant verification for rmpD	This study
LAM325	ggtcgacgctctcccttatg	Amplifies pACYC184 backbone, eliminating tet	[19]
LAM366	GCCACCTCGACCTGAATGG	Amplifies pACYC184 backbone, eliminating tet	[19]
LAM326	cataagggagagcgtcgaccttgtgaccgaaatcccgtaaac	Amplifies promoter of wzi with pACYC184 homology, forward	[19]
LAM334	ttgaagtcatTGTACAAGATCCATTTTCAGC	Amplifies promoter of wzi with wzc 5' homology, reverse	This study
LAM335	atcttgtacaATGACTTCAATATCCAAAAAGAAG	Amplifies wzc with Pwzi 3' homology, forward	This study
LAM371	tccattcaggtcgaggtggcCTATTTTTTATCTGAATATGAATAATCG	Amplifies wzc with pACYC184 homology, rev	This study
LK20	ttttttatctgaatatgaataatcgtaataattatatcc	Amplifies pACYC184-Pwzi-wzc without wzc stop codon to add His6	This study
SK26	GCCGTCGACCATCACCATCACCATCACTAGtcaccactccaagaattggag	Amplifies pACYC184-Pwzi-wzc with His6 flanking sequence	This study
