# Supplementary material for: Urine-mediated suppression of Klebsiella pneumoniae mucoidy is counteracted by spontaneous Wzc variants altering capsule chain length
Source: mSphere. 2023 Aug 23;8(5):e00288-23. doi: 10.1128/msphere.00288-23 (PMC10597399; doi:10.1128/msphere.00288-23)
Supplement: Table S2 — Strains used in this study. [file msphere.00288-23-s0003.xlsx]

## Sheet: TableS2.Strains
S2 Table. Strains and plasmids used in this study
Strain	Plasmid	Relevant detailsa	Source
Escherichia coli
TOP10	pCR2.1-Wzc3'-5'VK055_5018	Ampr	This study
TOP10	pCR2.1-Wzc3'Q395K-5'VK055_5018	Ampr	This study
TOP10	pCR2.1-Wzc3'526_insA-5'VK055_5018	Ampr	This study
TOP10	pCR2.1-Wzc3'G569C-5'VK055_5018	Ampr	This study
TOP10	pCR2.1-Wzc3'G569V-5'VK055_5018	Ampr	This study
TOP10	pCR2.1-Wzc3'G569D-5'VK055_5018	Ampr	This study
TOP10	pCR2.1-Wzc3'P646S-5'VK055_5018	Ampr	This study
TOP10	pBAD18-Wzc	Kmr	This study
TOP10	pBAD18-WzcQ395K	Kmr	This study
TOP10	pBAD18-Wzc526_insA	Kmr	This study
TOP10	pBAD18-WzcG569C	Kmr	This study
TOP10	pBAD18-WzcG569V	Kmr	This study
TOP10	pBAD18-WzcG569D	Kmr	This study
TOP10	pBAD18-WzcP646S	Kmr	This study
TOP10	pBAD18-Wzc-His6	Kmr	This study
TOP10	pBAD18-WzcQ395K-His6	Kmr	This study
TOP10	pBAD18-Wzc526_insA-His6	Kmr	This study
TOP10	pBAD18-WzcG569C-His6	Kmr	This study
TOP10	pBAD18-WzcG569V-His6	Kmr	This study
TOP10	pBAD18-WzcG569D-His6	Kmr	This study
TOP10	pBAD18-WzcP646S-His6	Kmr	This study
DH5α	pKD4	Kmr	[62]
TOP10	pACYC184∆tet	Cmr	[19]
TOP10	pACYC184∆tet-Pwzi-wzc-His6	Cmr	This study
TOP10	pACYC184∆tet-Pwzi-wzc-Q395K-His6	Cmr	This study
TOP10	pACYC184∆tet-Pwzi-wzc-526_insA-His6	Cmr	This study
TOP10	pACYC184∆tet-Pwzi-wzc-G569C-His6	Cmr	This study
TOP10	pACYC184∆tet-Pwzi-wzc-G569V-His6	Cmr	This study
TOP10	pACYC184∆tet-Pwzi-wzc-G569D-His6	Cmr	This study
TOP10	pACYC184∆tet-Pwzi-wzc-P646S-His6	Cmr	This study
Klebsiella pneumoniae
KPPR1		ATCC 43816, Rifr	[28]
NTUH-K2044			[29]
616		KL114, O3/O3a, Ampr	[27]
714		K23, O2afg, Ampr	[27]
1346		K1, O3/O3a, Ampr	[27]
KPPR1	pACYC184∆tet	Cmr, Rifr	This study
KPPR1	pACYC184∆tet-Pwzi-wzc-His6	Cmr, Rifr	This study
KPPR1	pACYC184∆tet-Pwzi-wzc-Q395K-His6	Cmr, Rifr	This study
KPPR1	pACYC184∆tet-Pwzi-wzc-526_insA-His6	Cmr, Rifr	This study
KPPR1	pACYC184∆tet-Pwzi-wzc-G569C-His6	Cmr, Rifr	This study
KPPR1	pACYC184∆tet-Pwzi-wzc-G569V-His6	Cmr, Rifr	This study
KPPR1	pACYC184∆tet-Pwzi-wzc-G569D-His6	Cmr, Rifr	This study
KPPR1	pACYC184∆tet-Pwzi-wzc-P646S-His6	Cmr, Rifr	This study
KPPR1 ∆rmpD		Kmr, Rifr	This study
KPPR1 ∆rmpD	pACYC184∆tet	Kmr, Cmr, Rifr	This study
KPPR1 ∆rmpD	pACYC184∆tet-Pwzi-wzc-His6	Kmr, Cmr, Rifr	This study
KPPR1 ∆rmpD	pACYC184∆tet-Pwzi-wzc-Q395K-His6	Kmr, Cmr, Rifr	This study
KPPR1 ∆rmpD	pACYC184∆tet-Pwzi-wzc-526_insA-His6	Kmr, Cmr, Rifr	This study
KPPR1 ∆rmpD	pACYC184∆tet-Pwzi-wzc-G569C-His6	Kmr, Cmr, Rifr	This study
KPPR1 ∆rmpD	pACYC184∆tet-Pwzi-wzc-G569V-His6	Kmr, Cmr, Rifr	This study
KPPR1 ∆rmpD	pACYC184∆tet-Pwzi-wzc-G569D-His6	Kmr, Cmr, Rifr	This study
KPPR1 ∆rmpD	pACYC184∆tet-Pwzi-wzc-P646S-His6	Kmr, Cmr, Rifr	This study
KPPR1	pBAD18	Kmr, Rifr	This study
KPPR1	pBAD18-Wzc	Kmr, Rifr	This study
KPPR1	pBAD18-WzcQ395K	Kmr, Rifr	This study
KPPR1	pBAD18-Wzc526_insA	Kmr, Rifr	This study
KPPR1	pBAD18-WzcG569C	Kmr, Rifr	This study
KPPR1	pBAD18-WzcG569V	Kmr, Rifr	This study
KPPR1	pBAD18-WzcG569D	Kmr, Rifr	This study
KPPR1	pBAD18-WzcP646S	Kmr, Rifr	This study
KPPR1	pBAD18-Wzc-His6	Kmr, Rifr	This study
KPPR1	pBAD18-WzcQ395K-His6	Kmr, Rifr	This study
KPPR1	pBAD18-Wzc526_insA-His6	Kmr, Rifr	This study
KPPR1	pBAD18-WzcG569C-His6	Kmr, Rifr	This study
KPPR1	pBAD18-WzcG569V-His6	Kmr, Rifr	This study
KPPR1	pBAD18-WzcG569D-His6	Kmr, Rifr	This study
KPPR1	pBAD18-WzcP646S-His6	Kmr, Rifr	This study
616	pBAD18	Kmr, Ampr	This study
616	pBAD18-Wzc	Kmr, Ampr	This study
616	pBAD18-WzcQ395K	Kmr, Ampr	This study
616	pBAD18-Wzc526_insA	Kmr, Ampr	This study
616	pBAD18-WzcG569C	Kmr, Ampr	This study
616	pBAD18-WzcG569V	Kmr, Ampr	This study
616	pBAD18-WzcG569D	Kmr, Ampr	This study
616	pBAD18-WzcP646S	Kmr, Ampr	This study
714	pBAD18	Kmr, Ampr	This study
714	pBAD18-Wzc	Kmr, Ampr	This study
714	pBAD18-WzcQ395K	Kmr, Ampr	This study
714	pBAD18-Wzc526_insA	Kmr, Ampr	This study
714	pBAD18-WzcG569C	Kmr, Ampr	This study
714	pBAD18-WzcG569V	Kmr, Ampr	This study
714	pBAD18-WzcG569D	Kmr, Ampr	This study
714	pBAD18-WzcP646S	Kmr, Ampr	This study
1346	pBAD18	Kmr, Ampr	This study
1346	pBAD18-Wzc	Kmr, Ampr	This study
1346	pBAD18-WzcQ395K	Kmr, Ampr	This study
1346	pBAD18-Wzc526_insA	Kmr, Ampr	This study
1346	pBAD18-WzcG569C	Kmr, Ampr	This study
1346	pBAD18-WzcG569V	Kmr, Ampr	This study
1346	pBAD18-WzcG569D	Kmr, Ampr	This study
1346	pBAD18-WzcP646S	Kmr, Ampr	This study
aKm = kanamycin; Amp = ampicillin; Rif = rifampin; Cm = chloramphenicol
